# Supplementary material for: Plasticity-Enhancing Effects of Levodopa Treatment after Stroke
Source: Int J Mol Sci. 2021 Sep 23;22(19):10226. doi: 10.3390/ijms221910226 (PMC8508853; doi:10.3390/ijms221910226)
Supplement: Supplementary file 1 [file ijms-22-10226-s001.zip]

Archive with 1 entries (1 files):
- ijms-1335292-supplementary.pdf
